# Supplementary material for: The Complete Mitochondrial Genome of Mytilisepta virgata (Mollusca: Bivalvia), Novel Gene Rearrangements, and the Phylogenetic Relationships of Mytilidae
Source: Genes (Basel). 2023 Apr 13;14(4):910. doi: 10.3390/genes14040910 (PMC10137486; doi:10.3390/genes14040910)
Supplement: Supplementary file 1 [file genes-14-00910-s001.zip]

Archive with 1 entries (1 files):
- genes-2233695-supplementary.pdf
